# Supplementary material for: Magnetic-Field-Enhanced Microwave Absorption of Superparamagnetic Fe3O4/RGO Composites
Source: Micromachines (Basel). 2026 Jun 22;17(6):754. doi: 10.3390/mi17060754 (PMC13303179; doi:10.3390/mi17060754)
Supplement: Supplementary file 1 [file micromachines-17-00754-s001.zip]

Archive with 1 entries (1 files):
- micromachines-4333311-supplementary.pdf
